# Supplementary material for: Discovery of GABA Aminotransferase Inhibitors via Molecular Docking, Molecular Dynamic Simulation, and Biological Evaluation
Source: Int J Mol Sci. 2023 Nov 30;24(23):16990. doi: 10.3390/ijms242316990 (PMC10707509; doi:10.3390/ijms242316990)
Supplement: Supplementary file 1 [file ijms-24-16990-s001.zip]

Archive with 1 entries (1 files):
- ijms-2738556-supplementary.pdf
